# Supplementary material for: β-Nicotinamide Mononucleotide Enhances Skin Barrier Function and Attenuates UV-B-Induced Photoaging in Mice
Source: Antioxidants (Basel). 2025 Nov 27;14(12):1424. doi: 10.3390/antiox14121424 (PMC12729516; doi:10.3390/antiox14121424)
Supplement: Supplementary file 1 [file antioxidants-14-01424-s001.zip]

Archive with 1 entries (1 files):
- antioxidants-3975214-supplementary.pdf
